# Supplementary material for: Identification of Persuasive Antiviral Natural Compounds for COVID-19 by Targeting Endoribonuclease NSP15: A Structural-Bioinformatics Approach
Source: Molecules. 2020 Dec 1;25(23):5657. doi: 10.3390/molecules25235657 (PMC7729992; doi:10.3390/molecules25235657)
Supplement: Supplementary file 1 [file molecules-25-05657-s001.zip]

Archive with 3 entries (3 files):
- 1.mp4
- 2.mp4
- English-Editing-Certificate-22783.pdf
